# Supplementary material for: Textural, Sensory, and Chemical Characteristic of Threadfin Bream (Nemipterus sp.) Surimi Gel Fortified with Bio-Calcium from Bone of Asian Sea Bass (Lates calcarifer)
Source: Foods. 2021 Apr 29;10(5):976. doi: 10.3390/foods10050976 (PMC8146884; doi:10.3390/foods10050976)
Supplement: Supplementary file 1 [file foods-10-00976-s001.zip]

Archive with 1 entries (1 files):
- foods-1191683-supplementary.pdf
